# Supplementary material for: Beyond the Cure: Unveiling the Silent Struggles of Breast Cancer Survivors in Hong Kong
Source: Healthcare (Basel). 2026 Mar 4;14(5):647. doi: 10.3390/healthcare14050647 (PMC12984250; doi:10.3390/healthcare14050647)
Supplement: Supplementary file 1 [file healthcare-14-00647-s001.zip]

Archive with 1 entries (1 files):
- healthcare-4109909-supplementary.pdf
